# Supplementary material for: Conditioned stimulus presentations alter anxiety level in fear-conditioned mice
Source: Mol Brain. 2019 Mar 29;12:28. doi: 10.1186/s13041-019-0445-4 (PMC6441152; doi:10.1186/s13041-019-0445-4)
Supplement: Supplementary file 1 — Other parameters on EPM test. Table S1. Other parameters in EPM during CS presentation. Table S2. Other parameters in EPM about the effect of diazepam on innate anxiety of fear-conditioned mice. Table S3. Other parameters in EPM in diazepam group on anxiety measurements during CS presentation. Table S4. Other parameters in EPM in saline group on anxiety measurements during CS presentation. Table S5. Other parameters in EPM compare saline with diazepam on anxiety measurements during CS presentation. *, p < 0.05; **, p < 0.01; ***, p < 0.001. Data were analyzed by One-way or Two-way RM ANOVA with Bonferroni post-test. (XLS 31 kb) [file 13041_2019_445_MOESM1_ESM.xls]

## Sheet: Sheet1
	Additional file 1: Other paraments on EPM test.
	Table 1. Other parameters in EPM during CS presentation.
		Baseline	CS-	CS+
	Total distance/m	1.52±0.14	0.88±0.066***	0.13±0.046***
	Number of entries into the center	4.04±0.46	2.10±0.23**	0.50±0.31***
	Time spent in the center/s	11.96±1.44	4.66±0.88***	0.61±0.32***
	Number of entries into the closed arms	3.34±0.30	2.20±0.20*	0.40±0.31***
	Time spent in the closed arms/s	46.49±1.60	55.26±0.88***	59.39±0.32***
	Total number of entries	8.26±0.92	4.40±0.48**	0.90±0.60***
	Table 2. Other parameters in EPM about the effect of diazepam on innate anxiety of fear-conditioned mice.
	Baseline	Saline	diazepam
	Total distance/m	1.59±0.13	2.03±0.12*
	Number of entries into the closed arms	3.48±0.30	4.05±0.30
	Time spent in the closed arms/s	46.61±0.66	46.04±0.79
	Number of entries into the center	4.07±0.35	5.45±0.30**
	Time spent in the center/s	12.51±0.49	10.59±0.40**
	Total number of entries	8.18±0.70	11.03±0.59**
	Table 3. Other parameters in EPM in diazepam group on anxiety measurements during CS presentation.
	Diazepam	Baseline	CS-	CS+
	Total distance/m	2.03±0.12	0.69±0.13***	0.17±0.056***
	Number of entries into the closed arms	4.05±0.30	1.60±0.40***	0.33±0.16***
	Time spent in the closed arms/s	46.04±0.79	55.82±0.95***	58.68±0.63***
	Number of entries into the center	5.45±0.30	1.53±0.39***	0.27±0.12***
	Time spent in the center/s	10.59±0.40	3.9±0.89***	1.33±0.63***
	Total number of entries	11.03±0.59	3.27±0.78***	0.60±0.27***
	Table 4. Other parameters in EPM in saline group on anxiety measurements during CS presentation.
	Saline	Baseline	CS-	CS+
	Total distance/m	1.59±0.13	0.65±0.11***	0.36±0.078***
	Number of entries into the closed arms	3.48±0.30	1.75±0.37***	0.67±0.19***
	Time spent in the closed arms/s	46.61±0.66	53.81±1.48***	59.17±0.43***
	Number of entries into the center	4.07±0.35	1.75±0.37***	0.58±0.19***
	Time spent in the center/s	12.51±0.49	6.2±1.48***	0.84±0.42***
	Total number of entries	8.18±0.70	3.50±0.72***	1.25±0.37***
	Table 5. Other parameters in EPM compare saline with diazepam on anxiety measurements during CS presentation.
		CS-		CS+
		saline	diazepam	saline	diazepam
	Total distance/m	0.65±0.11	0.69±0.13	0.36±0.078	0.17±0.056
	Number of entries into the closed arms	1.75±0.37	1.60±0.40	0.67±0.19	0.33±0.16
	Time spent in the closed arms/s	53.81±1.48	55.82±0.95	59.17±0.43	58.68±0.63
	Number of entries into the center	1.75±0.37	1.53±0.39	0.58±0.19	0.27±0.12
	Time spent in the center/s	6.2±1.48	3.9±0.89	0.84±0.42	1.33±0.63
	Total number of entries	3.50±0.72	3.27±0.78	1.25±0.37	0.60±0.27
